# Supplementary material for: Identification of Potential Multitarget Compounds against Alzheimer’s Disease through Pharmacophore-Based Virtual Screening
Source: Pharmaceuticals (Basel). 2023 Nov 23;16(12):1645. doi: 10.3390/ph16121645 (PMC10748159; doi:10.3390/ph16121645)
Supplement: Supplementary file 1 [file pharmaceuticals-16-01645-s001.zip]

Archive with 1 entries (1 files):
- pharmaceuticals-2580844-supplementary.pdf
